# Supplementary material for: Endogenous small intestinal microbiome determinants of transient colonisation efficiency by bacteria from fermented dairy products: a randomised controlled trial
Source: Microbiome. 2023 Mar 7;11:43. doi: 10.1186/s40168-023-01491-4 (PMC9990280; doi:10.1186/s40168-023-01491-4)
Supplement: Supplementary file 7 — Additional file 6. L. rhamnosus enumeration via qPCR and calculation of the ileostomy effluent microbial density using the 16S metataxonomic data. [file 40168_2023_1491_MOESM6_ESM.xlsx]

## Sheet: Sheet1
	L. rhamnosus Ileostomy samples / microbiota calculation in base of qPCR data
		Amount					Concentration				Volume				qPCR total				Relative abundance rhamno				Microbiota concentration				Microbiota amount
	Subject	0h	4H	8H	12H	total	0h	4H	8H	12H	0h	4H	8H	12H	0h	4H	8H	12H	0h	4H	8H	12H	0h	4H	8H	12H	0h	4H	8H	12H
	INS001	0	89100000	29400000000	0	29489100000	0	1590000	459000000	0	n/a	56.0377	64.0523		n/a	1.56622e+08	46780593750	1	0	0.011802	0.077289		n/a	2.3682e+08	9.4496e+09			1.32708e+10	6.05268e+11
	INS002	0	12600000000	3450000000	648520000	16698520000	0	91700000	18900000	5230000	n/a	137.405	182.54	124	n/a	1.1547e+10	2.31048e+09	5.62597e+08	0	0.231576	0.017504	0.00757	n/a	3.6289e+08	7.23115e+08	5.99349e+08		4.98628e+10	1.31997e+11	7.43193e+10
	INS003	0	90000000	95300000000	129000000	95519000000	0	2250000	1090000000	1450000	n/a	40	87.4312	88.9655	n/a	4.14582e+07	1.55721e+11	7.9888e+07	0	0.005466	0.005615	0.032332	n/a	1.89618e+08	3.17198e+11	2.77733e+07		7.58474e+09		2.47087e+09
	INS005	0	0	0	37200000000	37200000000	0	0	0	77300000	n/a			481.242	n/a	1	1	1.77536e+10	0			0.046354	n/a			7.95857e+08				3.83e+11
	INS006	0	25000000000	17900000000	17900000000	60800000000	0	379000000	687000000	249000000	n/a	65.9631	26.0553	71.8876	n/a	2.31767e+10	1.54447e+10	1.6533e+10	0	0.079407	0.297878	0.067797	n/a	4.42478e+09	1.98996e+09	3.39225e+09		2.91872e+11	5.18491e+10	2.4386e+11
	INS007	0	212000000	32400000000	33000000000	65612000000	0	4160000	953000000	287000000	n/a	50.9615	33.9979	114.983	n/a	1.46503e+08	3.01628e+10	2.50224e+10	0	0.015643	0.088218	0.095186	n/a	1.83774e+08	1.00568e+10	2.28625e+09		9.3654e+09	3.41912e+11	2.62879e+11
	INS008	0	13200000000	17800000000	10500000000	41500000000	0	113000000	98500000	52400000	n/a	116.814	180.711	200.382	n/a	4.83691e+09	7.27474e+09	5.05268e+09	0	0.327959	0.076739	0.008857	n/a	1.26256e+08	5.24587e+08	2.84693e+09		1.47485e+10	9.47984e+10	5.70473e+11
	INS010	0	31200000	15300000000	2100000000	17431200000	0	1160000	66300000	11200000	n/a	26.8966	230.769	187.5	n/a	2.75869e+07	8.25661e+09	1.35892e+09	0	0.005563	0.049859	0.019112	n/a	1.84373e+08	7.17596e+08	3.79216e+08		4.95899e+09	1.65599e+11	7.11029e+10
	INS011	0	340000000	15500000	6060000	361560000	0	2080000	49600	43900	n/a	163.462	312.5	138.041	n/a	2.47653e+08	1.16544e+07	4.74487e+06	0	0.049385	0.002329	0.000711	n/a	3.06785e+07	1.60129e+07	4.83445e+07		5.01475e+09	5.00403e+09	6.67352e+09
	INS013	0	13700000000	96100000000	4890000000	114690000000	0	284000000	757000000	35700000	n/a	48.2394	126.948	136.975	n/a	9.95907e+09	8.78901e+10	5.74966e+09	0	0.254629	0.344892	0.337716	n/a	8.1079e+08	2.00738e+09	1.24294e+08		3.91121e+10	2.54834e+11	1.70251e+10
															qPCR total concentration
															0h	4H	8H	12H
																2.79495e+06	7.3035e+08
																8.40366e+07	1.26574e+07	4.53707e+06
																1.03645e+06	1.78106e+09	897966
																		3.68911e+07
																3.51358e+08	5.92766e+08	2.29984e+08
																2.87477e+06	8.87195e+08	2.17619e+08
																4.14069e+07	4.02563e+07	2.52153e+07
																1.02567e+06	3.57786e+07	7.24757e+06
																1.51506e+06	37294.1	34372.9
																2.06451e+08	6.92329e+08	4.1976e+07
